# Supplementary material for: Activation of GABABR Attenuates Intestinal Inflammation by Reducing Oxidative Stress through Modulating the TLR4/MyD88/NLRP3 Pathway and Gut Microbiota Abundance
Source: Antioxidants (Basel). 2024 Sep 21;13(9):1141. doi: 10.3390/antiox13091141 (PMC11428452; doi:10.3390/antiox13091141)
Supplement: Supplementary file 1 [file antioxidants-13-01141-s001.zip]

Archive with 1 entries (1 files):
- antioxidants-3075311-supplementary.pdf
